# Supplementary material for: Multi-Probe Nano-Genomic Biosensor to Detect S. aureus from Magnetically-Extracted Food Samples
Source: Biosensors (Basel). 2023 Jun 2;13(6):608. doi: 10.3390/bios13060608 (PMC10295863; doi:10.3390/bios13060608)
Supplement: Supplementary file 1 [file biosensors-13-00608-s001.zip]

Archive with 1 entries (1 files):
- biosensors-2306441-supplementary.pdf
